# Supplementary material for: Flnc: Machine Learning Improves the Identification of Novel Long Noncoding RNAs from Stand-Alone RNA-Seq Data
Source: Noncoding RNA. 2022 Oct 13;8(5):70. doi: 10.3390/ncrna8050070 (PMC9607125; doi:10.3390/ncrna8050070)
Supplement: Supplementary file 1 [file ncrna-08-00070-s001.zip]

Archive with 5 entries (5 files):
- Suppl_Methods_And_SFigs_legends.pdf
- Suppl_TableS1.xlsx
- Suppl_TableS2.xlsx
- Suppl_TableS3.xlsx
- Suppl_TableS4.xlsx
