# Supplementary material for: Flnc: Machine Learning Improves the Identification of Novel Long Noncoding RNAs from Stand-Alone RNA-Seq Data
Source: Noncoding RNA. 2022 Oct 13;8(5):70. doi: 10.3390/ncrna8050070 (PMC9607125; doi:10.3390/ncrna8050070)
Supplement: Supplementary file 1 [file ncrna-08-00070-s001.zip › Suppl_TableS1.xlsx]

## Sheet: Sheet2
Supplemental Table S1: Information of the collected 46 datasets, each of which includes both of stranded polyA-selected RNA-seq data and matched H3K4me3 ChIP-seq data from the same human sample.
Dataset_Index	GSE_ID	GSM_Number	Sample_Infor	Sequencing_Type	Layout	Submission_Date
D_1	GSE41009	GSM1006722	rep1	ChIP-seq	SINGLE	2012
1	GSE41009	GSM1006723	control rep1	ChIP-seq	SINGLE	2012
1	GSE41009	GSM1006726	rep1	RNA-seq	PAIRED	2012
1	GSE41009	GSM1006727	rep2	RNA-seq	PAIRED	2012
D_2	GSE59980	GSM1462968	rep1	ChIP-seq	SINGLE	2014
2	GSE59980	GSM1462975	rep1	RNA-seq	SINGLE	2014
2	GSE59980	GSM1462976	rep2	RNA-seq	SINGLE	2014
2	GSE59980	GSM1462977	rep3	RNA-seq	SINGLE	2014
D_3	GSE59980	GSM1462965	rep1	ChIP-seq	SINGLE	2014
3	GSE59980	GSM1462972	rep1	RNA-seq	SINGLE	2014
3	GSE59980	GSM1462973	rep2	RNA-seq	SINGLE	2014
3	GSE59980	GSM1462974	rep3	RNA-seq	SINGLE	2014
D_4	GSE62193	GSM1521753	rep1	ChIP-seq	SINGLE	2014
4	GSE62193	GSM1521758	rep2	ChIP-seq	SINGLE	2014
4	GSE62193	GSM1521774	rep1	RNA-seq	PAIRED	2014
4	GSE62193	GSM1521775	rep2	RNA-seq	PAIRED	2014
D_5	GSE62193	GSM1521743	rep1	ChIP-seq	SINGLE	2014
5	GSE62193	GSM1521748	rep2	ChIP-seq	SINGLE	2014
5	GSE62193	GSM1521772	rep1	RNA-seq	PAIRED	2014
5	GSE62193	GSM1521773	rep2	RNA-seq	PAIRED	2014
D_6	GSE62193	GSM1521733	rep1	ChIP-seq	SINGLE	2014
6	GSE62193	GSM1521738	rep2	ChIP-seq	SINGLE	2014
6	GSE62193	GSM1521770	rep1	RNA-seq	PAIRED	2014
6	GSE62193	GSM1521771	rep2	RNA-seq	PAIRED	2014
D_7	GSE62193	GSM1521724	rep1	ChIP-seq	SINGLE	2014
7	GSE62193	GSM1521729	rep2	ChIP-seq	SINGLE	2014
7	GSE62193	GSM1521768	rep1	RNA-seq	PAIRED	2014
7	GSE62193	GSM1521769	rep2	RNA-seq	PAIRED	2014
D_8	GSE68108	GSM1663096	rep1	ChIP-seq	SINGLE	2015
8	GSE68108	GSM1663097	control rep1	ChIP-seq	SINGLE	2015
8	GSE68108	GSM1663089	rep1	RNA-seq	PAIRED	2015
8	GSE68108	GSM1663090	rep2	RNA-seq	PAIRED	2015
D_9	GSE68108	GSM1663094	rep1	ChIP-seq	SINGLE	2015
9	GSE68108	GSM1663095	control rep1	ChIP-seq	SINGLE	2015
9	GSE68108	GSM1663087	rep1	RNA-seq	PAIRED	2015
9	GSE68108	GSM1663088	rep2	RNA-seq	PAIRED	2015
D_10	GSE68108	GSM1663091	rep1	ChIP-seq	SINGLE	2015
	GSE68108	GSM1663092	rep2	ChIP-seq	SINGLE	2015
	GSE68108	GSM1663093	control rep1	ChIP-seq	SINGLE	2015
	GSE68108	GSM1663079;GSM1663080	rep1	RNA-seq	PAIRED	2015
	GSE68108	GSM1663081;GSM1663082	rep2	RNA-seq	PAIRED	2015
D_11	GSE78158	GSM2068366	rep1	ChIP-seq	SINGLE	2016
11	GSE78158	GSM2068367	rep1	RNA-seq	PAIRED	2016
11	GSE78158	GSM2068368	rep2	RNA-seq	PAIRED	2016
11	GSE78158	GSM2068369	rep3	RNA-seq	PAIRED	2016
D_12	GSE78158	GSM2068358	rep1	ChIP-seq	SINGLE	2016
12	GSE78158	GSM2068359	rep1	RNA-seq	PAIRED	2016
12	GSE78158	GSM2068360	rep2	RNA-seq	PAIRED	2016
12	GSE78158	GSM2068361	rep3	RNA-seq	PAIRED	2016
D_13	GSE80154	GSM2572339	rep1	ChIP-seq	PAIRED	2016
13	GSE80154	GSM2113557	rep1	RNA-seq	SINGLE	2016
13	GSE80154	GSM2113558	rep2	RNA-seq	SINGLE	2016
13	GSE80154	GSM2113559	rep3	RNA-seq	SINGLE	2016
D_14	GSE80154	GSM2572336	rep1	ChIP-seq	PAIRED	2016
14	GSE80154	GSM2113554	rep1	RNA-seq	SINGLE	2016
14	GSE80154	GSM2113555	rep2	RNA-seq	SINGLE	2016
14	GSE80154	GSM2113556	rep3	RNA-seq	SINGLE	2016
D_15	GSE80154	GSM2572333	rep1	ChIP-seq	PAIRED	2016
15	GSE80154	GSM2113549	rep1	RNA-seq	SINGLE	2016
15	GSE80154	GSM2113550	rep2	RNA-seq	SINGLE	2016
D_16	GSE102395	GSM2735975	rep1	ChIP-seq	SINGLE	2017
16	GSE102395	GSM2735994	rep1	RNA-seq	SINGLE	2017
16	GSE102395	GSM2735995	rep2	RNA-seq	SINGLE	2017
16	GSE102395	GSM2735996	rep3	RNA-seq	SINGLE	2017
16	GSE102395	GSM2735997	rep4	RNA-seq	SINGLE	2017
D_17	GSE102395	GSM2735974	rep1	ChIP-seq	SINGLE	2017
	GSE102395	GSM2735998	rep1	RNA-seq	SINGLE	2017
	GSE102395	GSM2735999	rep2	RNA-seq	SINGLE	2017
	GSE102395	GSM2736000	rep3	RNA-seq	SINGLE	2017
	GSE102395	GSM2736001	rep4	RNA-seq	SINGLE	2017
D_18	GSE108265	GSM3039407	rep1	ChIP-seq	SINGLE	2017
18	GSE108265	GSM3039399	rep1	RNA-seq	SINGLE	2017
D_19	GSE108265	GSM3039406	rep1	ChIP-seq	SINGLE	2017
19	GSE108265	GSM3039398	rep1	RNA-seq	SINGLE	2017
D_20	GSE108265	GSM3039405	rep1	ChIP-seq	SINGLE	2017
20	GSE108265	GSM3039397	rep1	RNA-seq	SINGLE	2017
D_21	GSE108265	GSM3039404	rep1	ChIP-seq	SINGLE	2017
21	GSE108265	GSM3039396	rep1	RNA-seq	SINGLE	2017
D_22	GSE108265	GSM2894026	rep1	ChIP-seq	SINGLE	2017
22	GSE108265	GSM2894018	rep1	RNA-seq	SINGLE	2017
D_23	GSE108265	GSM2894025	rep1	ChIP-seq	SINGLE	2017
23	GSE108265	GSM2894017	rep1	RNA-seq	SINGLE	2017
D_24	GSE108265	GSM2894024	rep1	ChIP-seq	SINGLE	2017
24	GSE108265	GSM2894016	rep1	RNA-seq	SINGLE	2017
D_25	GSE108265	GSM2894023	rep1	ChIP-seq	SINGLE	2017
25	GSE108265	GSM2894015	rep1	RNA-seq	SINGLE	2017
D_26	GSE101089	GSM2699088	rep1	ChIP-seq	PAIRED	2017
26	GSE101089	GSM2699098	rep1	RNA-seq	PAIRED	2017
26	GSE101089	GSM2699099	rep2	RNA-seq	PAIRED	2017
26	GSE101089	GSM2699100	rep3	RNA-seq	PAIRED	2017
D_27	GSE101089	GSM2699087	rep1	ChIP-seq	PAIRED	2017
27	GSE101089	GSM2699095	rep1	RNA-seq	PAIRED	2017
27	GSE101089	GSM2699096	rep2	RNA-seq	PAIRED	2017
27	GSE101089	GSM2699097	rep3	RNA-seq	PAIRED	2017
D_28	GSE113191	GSM3099680	rep1	ChIP-seq	PAIRED	2018
28	GSE113191	GSM3099671	rep1	RNA-seq	PAIRED	2018
28	GSE113191	GSM3099672	rep2	RNA-seq	PAIRED	2018
D_29	GSE113191	GSM3099679	rep1	ChIP-seq	PAIRED	2018
29	GSE113191	GSM3099669	rep1	RNA-seq	PAIRED	2018
29	GSE113191	GSM3099670	rep2	RNA-seq	PAIRED	2018
D_30	GSE122631	GSM3476781	rep1	ChIP-seq	SINGLE	2018
30	GSE122631	GSM3476761	rep1	RNA-seq	SINGLE	2018
30	GSE122631	GSM3476762	rep2	RNA-seq	SINGLE	2018
D_31	GSE122631	GSM3476776	rep1	ChIP-seq	SINGLE	2018
31	GSE122631	GSM3476759	rep1	RNA-seq	SINGLE	2018
31	GSE122631	GSM3476760	rep2	RNA-seq	SINGLE	2018
D_32	GSE122631	GSM3476771	rep1	ChIP-seq	SINGLE	2018
32	GSE122631	GSM3476757	rep1	RNA-seq	SINGLE	2018
32	GSE122631	GSM3476758	rep2	RNA-seq	SINGLE	2018
D_33	GSE116698	GSM3258562	rep1	ChIP-seq	SINGLE	2018
33	GSE116698	GSM3258606	rep1	RNA-seq	SINGLE	2018
33	GSE116698	GSM3258607	rep2	RNA-seq	SINGLE	2018
D_34	GSE116698	GSM3258561	rep1	ChIP-seq	SINGLE	2018
34	GSE116698	GSM3258600	rep1	RNA-seq	SINGLE	2018
34	GSE116698	GSM3258601	rep2	RNA-seq	SINGLE	2018
D_35	GSE116698	GSM3258560	rep1	ChIP-seq	SINGLE	2018
35	GSE116698	GSM3258604	rep1	RNA-seq	SINGLE	2018
35	GSE116698	GSM3258605	rep2	RNA-seq	SINGLE	2018
D_36	GSE116698	GSM3258559	rep1	ChIP-seq	SINGLE	2018
36	GSE116698	GSM3258598	rep1	RNA-seq	SINGLE	2018
36	GSE116698	GSM3258599	rep2	RNA-seq	SINGLE	2018
D_37	GSE116698	GSM3258558	rep1	ChIP-seq	SINGLE	2018
37	GSE116698	GSM3258596	rep1	RNA-seq	SINGLE	2018
37	GSE116698	GSM3258597	rep2	RNA-seq	SINGLE	2018
D_38	GSE118716	GSM3336880	rep1	ChIP-seq	SINGLE	2018
38	GSE118716	GSM3336905	rep1	RNA-seq	PAIRED	2018
38	GSE118716	GSM3336906	rep2	RNA-seq	PAIRED	2018
38	GSE118716	GSM3336907	rep3	RNA-seq	PAIRED	2018
D_39	GSE118716	GSM3336879	rep1	ChIP-seq	SINGLE	2018
39	GSE118716	GSM3336902	rep1	RNA-seq	PAIRED	2018
39	GSE118716	GSM3336903	rep2	RNA-seq	PAIRED	2018
39	GSE118716	GSM3336904	rep3	RNA-seq	PAIRED	2018
D_40	GSE124165	GSM3523239	rep1	ChIP-seq	SINGLE	2018
40	GSE124165	GSM3523252	rep1	RNA-seq	PAIRED	2018
40	GSE124165	GSM3523253	rep2	RNA-seq	PAIRED	2018
40	GSE124165	GSM3523254	rep3	RNA-seq	PAIRED	2018
D_41	GSE124165	GSM3523232	rep1	ChIP-seq	SINGLE	2018
41	GSE124165	GSM3523249	rep1	RNA-seq	PAIRED	2018
41	GSE124165	GSM3523250	rep2	RNA-seq	PAIRED	2018
41	GSE124165	GSM3523251	rep3	RNA-seq	PAIRED	2018
D_42	GSE141060	GSM4193231	rep1	ChIP-seq	PAIRED	2019
42	GSE141060	GSM4193227	rep1	RNA-seq	PAIRED	2019
D_43	GSE141060	GSM4193228	rep1	ChIP-seq	PAIRED	2019
	GSE141060	GSM4193226	rep1	RNA-seq	PAIRED	2019
D_44	GSE135320	GSM4005280	rep1	ChIP-seq	PAIRED	2019
44	GSE135320	GSM4005268	rep1	RNA-seq	PAIRED	2019
44	GSE135320	GSM4005269	rep2	RNA-seq	PAIRED	2019
D_45	GSE157311	GSM4761246	rep1	ChIP-seq	SINGLE	2020
	GSE157311	GSM4761247	rep2	ChIP-seq	SINGLE	2020
	GSE157311	GSM4761260	rep1	RNA-seq	PAIRED	2020
	GSE157311	GSM4761261	rep2	RNA-seq	PAIRED	2020
D_46	GSE150984	GSM4912326	rep1	ChIP-seq	SINGLE	2020
	GSE150984	GSM4912327	rep2	ChIP-seq	SINGLE	2020
	GSE150984	GSM4912339	rep1	RNA-seq	PAIRED	2020
	GSE150984	GSM4912340	rep2	RNA-seq	PAIRED	2020
	GSE150984	GSM4912341	rep3	RNA-seq	PAIRED	2020
