# Supplementary material for: Flnc: Machine Learning Improves the Identification of Novel Long Noncoding RNAs from Stand-Alone RNA-Seq Data
Source: Noncoding RNA. 2022 Oct 13;8(5):70. doi: 10.3390/ncrna8050070 (PMC9607125; doi:10.3390/ncrna8050070)
Supplement: Supplementary file 1 [file ncrna-08-00070-s001.zip › Suppl_TableS2.xlsx]

## Sheet: Stable_2A
Supplemental Table 2: The mapping information of the RNA-seq data and ChIP-seq data among the 46 datasets used in this study.
(A): Sequencing depth and alignment statistics of the RNA-seq data.
Index of Datasets	GEO Series Accession number	Sample Accession number	Replicates	#Total_Reads	Unique mapped Reads(%)	Multiple mapped Reads(%)	Unmapped_Reads(%)
D_1	GSE41009	GSM1006726	rep1	69153663	0.6185	0.3123	0.0692
1	GSE41009	GSM1006727	rep2	106605227	0.6359	0.2789	0.0852
D_2	GSE59980	GSM1462975	rep1	26519989	0.7297	0.2235	0.0468
2	GSE59980	GSM1462976	rep2	25177276	0.7148	0.229	0.0563
2	GSE59980	GSM1462977	rep3	12394205	0.7732	0.1869	0.0399
D_3	GSE59980	GSM1462972	rep1	12746600	0.7692	0.1869	0.0439
3	GSE59980	GSM1462973	rep2	13846744	0.7629	0.1947	0.0424
3	GSE59980	GSM1462974	rep3	14601670	0.7774	0.185	0.0376
D_4	GSE62193	GSM1521774	rep1	20880556	0.7525	0.231	0.0166
4	GSE62193	GSM1521775	rep2	22851653	0.7505	0.2342	0.0153
D_5	GSE62193	GSM1521772	rep1	19454028	0.7433	0.2372	0.0195
5	GSE62193	GSM1521773	rep2	18244744	0.7343	0.2434	0.0223
D_6	GSE62193	GSM1521770	rep1	18092496	0.7484	0.2327	0.0189
6	GSE62193	GSM1521771	rep2	20290759	0.7432	0.2401	0.0167
D_7	GSE62193	GSM1521768	rep1	13415528	0.7139	0.2437	0.0424
7	GSE62193	GSM1521769	rep2	13452713	0.7615	0.1749	0.0636
D_8	GSE68108	GSM1663089	rep1	98675856	0.7685	0.1733	0.0582
8	GSE68108	GSM1663090	rep2	125016103	0.7507	0.1731	0.0762
D_9	GSE68108	GSM1663087	rep1	104291919	0.7425	0.1589	0.0986
9	GSE68108	GSM1663088	rep2	124132803	0.7529	0.1666	0.0805
D_10	GSE68108	GSM1663079;GSM1663080	rep1	198031173	0.7541	0.1658	0.0801
10	GSE68108	GSM1663081;GSM1663082	rep2	257318966	0.7647	0.1828	0.0525
D_11	GSE78158	GSM2068367	rep1	40816228	0.8278	0.1141	0.0581
11	GSE78158	GSM2068368	rep2	42412016	0.8328	0.1123	0.0549
11	GSE78158	GSM2068369	rep3	43100939	0.8311	0.1124	0.0566
D_12	GSE78158	GSM2068359	rep1	35383263	0.8372	0.11	0.0528
12	GSE78158	GSM2068360	rep2	39488306	0.8346	0.1082	0.0572
12	GSE78158	GSM2068361	rep3	38507110	0.8371	0.1093	0.0537
D_13	GSE80154	GSM2113557	rep1	37500789	0.5574	0.1887	0.2539
13	GSE80154	GSM2113558	rep2	37115767	0.6612	0.2083	0.1305
13	GSE80154	GSM2113559	rep3	41543812	0.5076	0.183	0.3093
D_14	GSE80154	GSM2113554	rep1	25259957	0.7645	0.1778	0.0577
14	GSE80154	GSM2113555	rep2	22050065	0.7777	0.1718	0.0505
14	GSE80154	GSM2113556	rep3	25022406	0.7696	0.1717	0.0586
D_15	GSE80154	GSM2113549	rep1	36264750	0.6736	0.2142	0.1122
15	GSE80154	GSM2113550	rep2	49922418	0.6695	0.212	0.1185
D_16	GSE102395	GSM2735994	rep1	26722700	0.7082	0.2428	0.0489
16	GSE102395	GSM2735995	rep2	27870346	0.729	0.2332	0.0379
16	GSE102395	GSM2735996	rep3	26733811	0.7194	0.2395	0.0411
16	GSE102395	GSM2735997	rep4	43185387	0.7026	0.229	0.0684
D_17	GSE102395	GSM2735998	rep1	26564727	0.7221	0.2336	0.0443
	GSE102395	GSM2735999	rep2	27612622	0.7324	0.2259	0.0417
	GSE102395	GSM2736000	rep3	26264194	0.7277	0.2336	0.0387
	GSE102395	GSM2736001	rep4	44958776	0.7166	0.2179	0.0655
D_18	GSE108265	GSM3039399	rep1	15849438	0.7123	0.2305	0.0572
D_19	GSE108265	GSM3039398	rep1	14335029	0.7067	0.2361	0.0572
D_20	GSE108265	GSM3039397	rep1	15056154	0.6912	0.2376	0.0711
D_21	GSE108265	GSM3039396	rep1	19751512	0.691	0.242	0.067
D_22	GSE108265	GSM2894018	rep1	26671186	0.6536	0.269	0.0774
D_23	GSE108265	GSM2894017	rep1	14962292	0.6342	0.2564	0.1094
D_24	GSE108265	GSM2894016	rep1	20495972	0.6325	0.2387	0.1288
D_25	GSE108265	GSM2894015	rep1	22406172	0.6125	0.2521	0.1354
D_26	GSE101089	GSM2699098	rep1	15512061	0.7639	0.1833	0.0528
27	GSE101089	GSM2699099	rep2	15555566	0.7828	0.171	0.0462
27	GSE101089	GSM2699100	rep3	15515855	0.7806	0.1752	0.0442
D_27	GSE101089	GSM2699095	rep1	13884388	0.7593	0.1856	0.0551
27	GSE101089	GSM2699096	rep2	15189463	0.7773	0.1799	0.0428
27	GSE101089	GSM2699097	rep3	19524186	0.7719	0.1883	0.0398
D_28	GSE113191	GSM3099671	rep1	81180026	0.8032	0.15	0.0468
28	GSE113191	GSM3099672	rep2	69524661	0.8033	0.1475	0.0492
D_29	GSE113191	GSM3099669	rep1	71790617	0.8228	0.1364	0.0409
29	GSE113191	GSM3099670	rep2	70641739	0.8032	0.1502	0.0466
D_30	GSE122631	GSM3476761	rep1	21325569	0.8166	0.1508	0.0326
30	GSE122631	GSM3476762	rep2	21589703	0.8001	0.1711	0.0288
D_31	GSE122631	GSM3476759	rep1	17854888	0.8129	0.1534	0.0337
31	GSE122631	GSM3476760	rep2	22608337	0.8062	0.1639	0.0299
D_32	D_31	GSM3476757	rep1	22560653	0.7989	0.1669	0.0342
32	GSE122631	GSM3476758	rep2	16967475	0.786	0.1855	0.0285
D_33	GSE116698	GSM3258606	rep1	14179439	0.7103	0.2305	0.0592
33	GSE116698	GSM3258607	rep2	9520141	0.7525	0.1995	0.048
D_34	GSE116698	GSM3258600	rep1	13668456	0.7419	0.2095	0.0486
34	GSE116698	GSM3258601	rep2	11787252	0.7666	0.186	0.0474
D_35	GSE116698	GSM3258604	rep1	28289783	0.7449	0.1916	0.0635
35	GSE116698	GSM3258605	rep2	11316367	0.7569	0.1675	0.0756
D_36	GSE116698	GSM3258598	rep1	16115214	0.6287	0.1633	0.208
36	GSE116698	GSM3258599	rep2	10810880	0.7868	0.1633	0.0499
D_37	GSE116698	GSM3258596	rep1	15600415	0.7204	0.2165	0.0631
37	GSE116698	GSM3258597	rep2	3300467	0.7735	0.161	0.0655
D_38	GSE118716	GSM3336905	rep1	80993624	0.7106	0.1768	0.1125
38	GSE118716	GSM3336906	rep2	36338862	0.6926	0.1784	0.129
38	GSE118716	GSM3336907	rep3	57697867	0.7013	0.1886	0.1101
D_39	GSE118716	GSM3336902	rep1	37004898	0.7235	0.1725	0.1039
39	GSE118716	GSM3336903	rep2	24811135	0.73	0.173	0.097
39	GSE118716	GSM3336904	rep3	43197295	0.7186	0.1733	0.1081
D_40	GSE124165	GSM3523252	rep1	31531719	0.664	0.2759	0.0601
40	GSE124165	GSM3523253	rep2	30480717	0.6544	0.2857	0.0599
40	GSE124165	GSM3523254	rep3	32674514	0.6603	0.2853	0.0545
D_41	GSE124165	GSM3523249	rep1	29256045	0.8133	0.1396	0.0471
41	GSE124165	GSM3523250	rep2	29476289	0.8105	0.141	0.0484
41	GSE124165	GSM3523251	rep3	24543420	0.8296	0.1421	0.0283
D_42	GSE141060	GSM4193227	rep1	39169682	0.7887	0.1657	0.0456
D_43	GSE141060	GSM4193226	rep1	35567973	0.7959	0.1568	0.0473
D_44	GSE135320	GSM4005268	rep1	26307378	0.7958	0.1376	0.0666
	GSE135320	GSM4005269	rep2	59850471	0.7903	0.1361	0.0736
D_45	GSE157311	GSM4761260	rep1	52347595	0.6554	0.2071	0.1375
D_45	GSE157311	GSM4761261	rep2	47780191	0.6757	0.1934	0.1309
D_46	GSE150984	GSM4912339	rep1	22476363	0.7054	0.2034	0.0912
	GSE150984	GSM4912340	rep2	23471858	0.7165	0.198	0.0855
	GSE150984	GSM4912341	rep3	25670388	0.7115	0.1989	0.0895

## Sheet: Stable_2B
Supplemental Table 2: The mapping information of the RNA-seq data and ChIP-seq data among the 46 datasets used in this study.
(B): Sequencing depth and alignment statistics of H3K4me3 ChIP-seq data.
Index of Datasets	GEO Series Accession number	Sample Accession number	Replicates	#Total_Reads	#Mapped_Reads	%Mapped_Reads
1	GSE41009	GSM1006722	rep 1	21573882	18563941	0.8605
1	GSE41009	GSM1006723	control rep1	20157934	18023157	0.8941
2	GSE59980	GSM1462968	rep1	58294104	57081586	0.9792
3	GSE59980	GSM1462965	rep1	37266256	36676191	0.9842
4	GSE62193	GSM1521753	rep1	37191032	35353225	0.9506
4	GSE62193	GSM1521758	rep2	22744635	22165799	0.9746
5	GSE62193	GSM1521743	rep1	31778496	30154376	0.9489
5	GSE62193	GSM1521748	rep2	32574190	31875401	0.9785
6	GSE62193	GSM1521733	rep1	39801519	37824256	0.9503
6	GSE62193	GSM1521738	rep2	89791891	88871976	0.9898
7	GSE62193	GSM1521724	rep1	32368969	30266021	0.935
7	GSE62193	GSM1521729	rep2	14543482	14004135	0.9629
8	GSE68108	GSM1663096	rep 1	11772727	10240055	0.8698
8	GSE68108	GSM1663097	control rep1	5012280	4082003	0.8144
9	GSE68108	GSM1663094	rep 1	13835752	12702997	0.9181
9	GSE68108	GSM1663095	control rep1	5415630	4395411	0.8116
10	GSE68108	GSM1663091	rep 1	22403166	21478874	0.9587
	GSE68108	GSM1663092	rep 2	18691446	18013315	0.9637
	GSE68108	GSM1663093	control rep1	6399534	5730060	0.8954
11	GSE78158	GSM2068366	rep1	55299476	54323660	0.9824
12	GSE78158	GSM2068358	rep1	43747120	43218941	0.9879
13	GSE80154	GSM2572339	rep1	49758018	49476598	0.9943
14	GSE80154	GSM2572336	rep1	48156847	47719656	0.9909
15	GSE80154	GSM2572333	rep1	48498162	48223332	0.9943
16	GSE102395	GSM2735975	rep1	30593760	22018905	0.7197
17	GSE102395	GSM2735974	rep1	58143562	55644240	0.957
18	GSE108265	GSM3039407	rep1	19846982	19499092	0.9825
19	GSE108265	GSM3039406	rep1	21870253	21065838	0.9632
20	GSE108265	GSM3039405	rep1	21263135	20645916	0.971
21	GSE108265	GSM3039404	rep1	20441008	19917040	0.9744
22	GSE108265	GSM2894026	rep1	21653726	21390505	0.9878
23	GSE108265	GSM2894025	rep1	27637753	27329117	0.9888
24	GSE108265	GSM2894024	rep1	26258477	25947140	0.9881
25	GSE108265	GSM2894023	rep1	26830663	26471986	0.9866
26	GSE101089	GSM2699088	rep1	14799127	14786985	0.9992
27	GSE101089	GSM2699087	rep1	14238372	14224721	0.999
28	GSE113191	GSM3099680	rep1	21652695	21355564	0.9863
29	GSE113191	GSM3099679	rep1	25440477	25052637	0.9848
30	GSE122631	GSM3476781	rep1	21956827	21748093	0.9905
31	GSE122631	GSM3476776	rep1	23885621	23650358	0.9902
32	GSE122631	GSM3476771	rep1	25480578	25214638	0.9896
33	GSE116698	GSM3258562	rep1	7191115	7170936	0.9972
34	GSE116698	GSM3258561	rep1	6575624	6558672	0.9974
35	GSE116698	GSM3258560	rep1	11138718	11113321	0.9977
36	GSE116698	GSM3258559	rep1	9424476	9394618	0.9968
37	GSE116698	GSM3258558	rep1	11595539	11557645	0.9967
38	GSE118716	GSM3336880	rep1	48137289	47529744	0.9874
39	GSE118716	GSM3336879	rep1	24853306	23954467	0.9638
40	GSE124165	GSM3523239	rep1	26713183	26271226	0.9835
41	GSE124165	GSM3523232	rep1	35645050	32731743	0.9183
42	GSE141060	GSM4193231	rep1	20941544	20813860	0.9939
43	GSE141060	GSM4193228	rep1	20672445	20581366	0.9956
44	GSE135320	GSM4005280	rep1	24346290	24251321	0.9961
45	GSE157311	GSM4761246	rep1	51150410	50259541	0.9826
45	GSE157311	GSM4761247	rep2	50242224	49377718	0.9828
46	GSE150984	GSM4912326	rep1	12442136	12432113	0.9992
	GSE150984	GSM4912327	rep2	7291781	7291781	1

## Sheet: Stable_2C
Supplemental Table S2: The mapping information of the RNA-seq data and ChIP-seq data among the 46 datasets used in this study.
(C): The number of peaks of H3K4me3 ChIP-seq data.
Index of Datasets	GEO Series Accession number	Sample Accession number	No. of peaks
1	GSE41009	GSM1006722;GSM1006723	28560
2	GSE59980	GSM1462968	25659
3	GSE59980	GSM1462965	32043
4	GSE62193	GSM1521753;GSM1521758	35394
5	GSE62193	GSM1521743;GSM1521748	36905
6	GSE62193	GSM1521733;GSM1521738	52950
7	GSE62193	GSM1521724;GSM1521729	55202
8	GSE68108	GSM1663096;GSM1663097	21663
9	GSE68108	GSM1663094;GSM1663095	21133
10	GSE68108	GSM1663091;GSM1663092;GSM1663093	20122
11	GSE78158	GSM2068366	50721
12	GSE78158	GSM2068358	47148
13	GSE80154	GSM2572339	23214
14	GSE80154	GSM2572336	26831
15	GSE80154	GSM2572333	24444
16	GSE102395	GSM2735975	19857
17	GSE102395	GSM2735974	27314
18	GSE108265	GSM3039407	15906
19	GSE108265	GSM3039406	15371
20	GSE108265	GSM3039405	15238
21	GSE108265	GSM3039404	14865
22	GSE108265	GSM2894026	17637
23	GSE108265	GSM2894025	17983
24	GSE108265	GSM2894024	18315
25	GSE108265	GSM2894023	17533
26	GSE101089	GSM2699088	28787
27	GSE101089	GSM2699087	23343
28	GSE113191	GSM3099680	23456
29	GSE113191	GSM3099679	28299
30	GSE122631	GSM3476781	21365
31	GSE122631	GSM3476776	20660
32	GSE122631	GSM3476771	20289
33	GSE116698	GSM3258562	15661
34	GSE116698	GSM3258561	15502
35	GSE116698	GSM3258560	14903
36	GSE116698	GSM3258559	16483
37	GSE116698	GSM3258558	19661
38	GSE118716	GSM3336880	23235
39	GSE118716	GSM3336879	22189
40	GSE124165	GSM3523239	21723
41	GSE124165	GSM3523232	31024
42	GSE141060	GSM4193231	24023
43	GSE141060	GSM4193228	21764
44	GSE135320	GSM4005280	41129
45	GSE157311	GSM4761246;GSM4761247	32405
46	GSE150984	GSM4912326;GSM4912327	28142
