# Supplementary material for: Flnc: Machine Learning Improves the Identification of Novel Long Noncoding RNAs from Stand-Alone RNA-Seq Data
Source: Noncoding RNA. 2022 Oct 13;8(5):70. doi: 10.3390/ncrna8050070 (PMC9607125; doi:10.3390/ncrna8050070)
Supplement: Supplementary file 1 [file ncrna-08-00070-s001.zip › Suppl_TableS3.xlsx]

## Sheet: Sheet1
Supplemental Table S3: Performance of the traditional approach, and the seven machine learning models of Flnc in the entire training set (A), the five individual test datasets (B) and the entire test set (C). The tables are sorted by the F1 score from the largest to the smallest.
(A) The performance on the entire training set in Table.
Models	Accuracy	Precision	Sensitivity	Specificity	ROC_AUC	F1 score
Traditional approach	0.4	0.4	1	0	-	0.57
Random Forest	0.88	0.88	0.8	0.93	0.94	0.84
Decision Tree	0.88	0.88	0.79	0.93	0.93	0.83
KNN	0.87	0.87	0.79	0.92	0.92	0.83
LogisticRegr	0.84	0.79	0.8	0.86	0.9	0.79
RBF SVM	0.84	0.79	0.8	0.86	0.85	0.79
Naive Bayes	0.83	0.82	0.74	0.89	0.89	0.78
Linear SVM	0.83	0.85	0.68	0.92	0.88	0.76
(B) The performance on the five individual datasets within the test set in Table (mean ± standard deviation).
Models	Accuracy	Precision	Sensitivity	Specificity	ROC_AUC	F1 score
Traditional approach	0.37±0.10	0.37±0.10	1.00±0.00	0.00±0.00	-	0.54±0.11
Random Forest	0.86±0.024	0.84±0.078	0.75±0.035	0.92±0.024	0.90±0.011	0.79±0.027
Decision Tree	0.85±0.025	0.84±0.075	0.75±0.034	0.92±0.023	0.89±0.011	0.79±0.026
KNN	0.85±0.025	0.83±0.077	0.76±0.038	0.91±0.023	0.90±0.012	0.79±0.029
LogisticRegr	0.84±0.020	0.78±0.079	0.78±0.034	0.87±0.022	0.89±0.006	0.77±0.024
RBFSVM	0.84±0.020	0.78±0.079	0.78±0.034	0.87±0.022	0.84±0.020	0.77±0.024
Naive Bayes	0.83±0.024	0.80±0.075	0.74±0.032	0.90±0.018	0.88±0.008	0.76±0.017
LinearSVM	0.83±0.030	0.82±0.074	0.68±0.025	0.92±0.017	0.87±0.004	0.74±0.014
(C) The performance on the entire test set in Table.
Models	Accuracy	Precision	Sensitivity	Specificity	ROC_AUC	F1 score
Traditional approach	0.35	0.35	1	0	-	0.52
Random Forest	0.86	0.83	0.75	0.92	0.89	0.79
Decision Tree	0.86	0.83	0.74	0.92	0.89	0.79
KNN	0.85	0.82	0.75	0.91	0.89	0.78
Logistic Regression	0.84	0.77	0.77	0.87	0.89	0.77
RBF SVM	0.84	0.77	0.77	0.87	0.83	0.77
Naive Bayes	0.84	0.79	0.73	0.9	0.88	0.76
Linear SVM	0.83	0.82	0.68	0.92	0.87	0.74
