# Supplementary material for: Flnc: Machine Learning Improves the Identification of Novel Long Noncoding RNAs from Stand-Alone RNA-Seq Data
Source: Noncoding RNA. 2022 Oct 13;8(5):70. doi: 10.3390/ncrna8050070 (PMC9607125; doi:10.3390/ncrna8050070)
Supplement: Supplementary file 1 [file ncrna-08-00070-s001.zip › Suppl_TableS4.xlsx]

## Sheet: Sheet1
Supplemental Table S4: Information of four datasets with other types of RNA-seq data.
GEO Series Accession number	Sample Accession number	Replicates	Data Type	Layout	Submission_Date
GSE179184	GSM5411187	rep1	ChIP-seq	PAIRED	2021
	GSM5411201	rep2	ChIP-seq	PAIRED	2021
	GSM5471859	rep1	stranded rRNA-depleted RNA-seq	PAIRED	2021
	GSM5471862	rep2	stranded rRNA-depleted RNA-seq	PAIRED	2021
	GSM5471866	rep3	stranded rRNA-depleted RNA-seq	PAIRED	2021
GSE189861	GSM5708659	rep1	ChIP-seq	PAIRED	2021
	GSM5708660	rep2	ChIP-seq	PAIRED	2021
	GSM5708721	rep1	stranded rRNA-depleted RNA-seq	PAIRED	2021
	GSM5708722	rep2	stranded rRNA-depleted RNA-seq	PAIRED	2021
	GSM5708723	rep3	stranded rRNA-depleted RNA-seq	PAIRED	2021
GSE72131	GSM1855843	rep1	ChIP-seq	SINGLE	2015
	GSM1855844	rep2	ChIP-seq	SINGLE	2015
	GSM1855851	rep1	un-stranded polyA-selected RNA-seq	SINGLE	2015
	GSM1855852	rep2	un-stranded polyA-selected RNA-seq	SINGLE	2015
GSE58740	GSM1418959	rep1	ChIP-seq	SINGLE	2014
	GSM1418973	rep1	un-stranded polyA-selected RNA-seq	PAIRED	2014
